# Supplementary material for: Cerebrospinal fluid dynamics correlate with neurogenic claudication in lumbar spinal stenosis
Source: PLoS One. 2021 May 12;16(5):e0250742. doi: 10.1371/journal.pone.0250742 (PMC8115821; doi:10.1371/journal.pone.0250742)
Supplement: S1 Data — (XLSX) [file pone.0250742.s006.xlsx]

## Sheet: Sheet1
Case number	Healthy control=1/ LSS patients=2	Young healthy control=3/ Old healthy control =1/ LSS patients=2	Sex (1=Male, 2= Female)	Age	BMI	Claudication distance score	ODI	minimum AP diameter	Cross-sectional area	Cephalic peak velocity at L2	Caudal peak velocity at L2	Peak-to-peak velocity at L2	Cephalic peak velocity at S1	Caudal peak velocity at S1	Peak-to-peak velocity at S1
1	1	1	2	68	29	5	18	7.4	222	1.48616	-2.67184	4.158	0.48384	-0.93016	1.414
2	1	1	2	61	23.8	5	1	6.44	209	1.1584	-1.3936	2.552	0.3132	-0.3738	0.687
3	1	1	1	53	26.5	5	5	9.36	256	0.513403	-0.962597	1.476	0.16772	-0.17128	0.339
4	1	1	1	57	27.8	5	0	6.09	243	0.8712	-1.0118	1.883	0.2852	-0.2888	0.574
5	1	1	1	56	25.3	5	0	8.32	176	1.04012	-1.52088	2.561	0.16336	-0.29364	0.457
6	1	1	1	54	18.9	5	1	8.92	291	0.7106	-1.7224	2.433	0.2754	-0.6136	0.889
7	1	1	2	59	24.5	5	1	7.4	255	0.24672	-0.14828	0.395	0.07764	-0.09536	0.173
8	1	1	2	54	21.3	5	2	14.34	294	0.45572	-1.01228	1.468	0.12196	-0.20404	0.326
9	1	1	2	67	22.5	5	0	8.76	220	0.59016	-1.32784	1.918	0.0552	-0.0518	0.107
10	1	1	1	67	24.8	5	0	6.53	201	0.49264	-0.75936	1.252	0.22328	-0.29972	0.523
11	1	1	2	59	23.7	5	0	8.8	239	0.58136	-1.05364	1.635	0.14224	-0.19476	0.337
12	1	1	2	56	19.9	5	0	10.38	223	0.595	-1.355	1.95	0.145	-0.275	0.42
13	1	1	2	54	27.7	5	2	10.45	274	0.29884	-0.34316	0.642	0.10912	-0.16288	0.272
14	1	1	1	63	29.7	5	0	8.12	238	1.18268	-2.00532	3.188	0.17224	-0.16376	0.336
15	1	3	1	25	22.1	5	0	5.84	209	1.92436	-2.48464	4.409	0.56372	-0.29628	0.86
16	1	3	1	25	25.1	5	0	11.32	169	1.47476	-2.10124	3.576	0.62332	-1.09368	1.717
17	1	3	1	29	21.6	5	0	3.65	158	1.08732	-0.83068	1.918	0.11192	-0.18708	0.299
18	1	3	2	28	19.1	5	0	11.94	177	0.98964	-2.16936	3.159	0.16888	-0.24212	0.411
19	2	2	2	76	27.7	2	21	6.24	234	0.37032	-0.63068	1.001	0.05804	-0.12596	0.184
20	2	2	2	49	32.9	3	13	2.9	142	0.27492	-0.37108	0.646	0.0724	-0.0836	0.156
21	2	2	1	50	30.5	4	15	5.52	151	0.286889	-0.483111	0.77	0.14168	-0.11632	0.258
22	2	2	2	71	24.5	2	30	6.65	200	0.36552	-0.27948	0.645	0.42948	-0.81052	1.24
23	2	2	1	76	26.9	2	19	5.7	154	0.08672	-0.11728	0.204	0.08848	-0.08752	0.176
24	2	2	2	64	29.1	1	18	7.08	213	0.16532	-0.27268	0.438	0.1076	-0.0804	0.188
25	2	2	2	74	26.6	3	15	4.94	180	0.20084	-0.41716	0.618	0.09592	-0.18008	0.276
26	2	2	1	68	25.6	3	13	6.09	169	0.213	-0.384	0.597	0.20144	-0.29356	0.495
27	2	2	1	64	25.6	3	19	4.35	185	0.167822	-0.353178	0.521	0.04452	-0.04948	0.094
